# Supplementary material for: Varicella-Zoster Disease of the Central Nervous System in Immunocompetent Children: Case Series and a Scoping Review
Source: Vaccines (Basel). 2024 Sep 23;12(9):1086. doi: 10.3390/vaccines12091086 (PMC11435507; doi:10.3390/vaccines12091086)
Supplement: Supplementary file 1 [file vaccines-12-01086-s001.zip]

Archive with 1 entries (1 files):
- vaccines-3188814-supplementary.pdf
